# Supplementary material for: Anticoagulation Monitoring with Activated Partial ThromboPlastin Time and Anti-Xa Activity in Intensive Care Unit Patients: Interest of Thrombin Generation Assay
Source: Int J Mol Sci. 2022 Sep 23;23(19):11219. doi: 10.3390/ijms231911219 (PMC9570449; doi:10.3390/ijms231911219)
Supplement: Supplementary file 1 [file ijms-23-11219-s001.zip]

Archive with 1 entries (1 files):
- ijms-1913622-Supplementary .pdf
